# Supplementary material for: Bacterial diet modulates tamoxifen-induced death via host fatty acid metabolism
Source: Nat Commun. 2022 Sep 23;13:5595. doi: 10.1038/s41467-022-33299-5 (PMC9508336; doi:10.1038/s41467-022-33299-5)
Supplement: Supplementary file 3 — Dataset 1 [file 41467_2022_33299_MOESM3_ESM.xlsx]

## Sheet: FA stats
Supplementary Table 5. Page 1/2									Supplementary Table 5. Page 2/2
Results of statistical analysis of fatty acid compositions between animals fed different diets ± tamoxifen ± FA cocktail									Results of statistical analysis of fatty acid compositions between animals fed different diets ± tamoxifen ± FA cocktail
FA composition differences with E. coli BW25113									FA composition differences with C. aquatica
	E. coli BW25113 + 175 µM TAM	E. coli HT115 + Control RNAi	E. coli HT115 + 175 µM TAM + Control RNAi	C. aquatica	C. aquatica + 175 µM TAM	C. aquatica + FA cocktail	C. aquatica + 175 µM TAM + FA cocktail			E. coli BW25113	E. coli BW25113 + 175 µM TAM	E. coli HT115 + Control RNAi	E. coli HT115 + 175 µM TAM + Control RNAi	C. aquatica + 175 µM TAM	C. aquatica + FA cocktail	C. aquatica + 175 µM TAM + FA cocktail
E. coli BW25113	no significant difference			C17D ↓ 6.5% (**) (07.43% → 00.89%)	C17D ↓ 6.4% (**) (07.43% → 01.02%)	C17D ↓ 6.9% (**) (07.43% → 00.53%)	C17D ↓ 6.5% (**) (07.43% → 00.90%)		C. aquatica	C17D ↑ 6.5% (**) (00.89% → 07.43%)	C17D ↑ 6.7% (**) (00.89% → 07.63%)	C17D ↑ 4.7% (*) (00.89% → 04.73%)	C17D ↑ 4.5% (*) (0.89%) → 4.68% )	no significant difference
		C19D ↓ 2.5% (*) (04.59% → 01.79%)	C19D ↓ 2.4%(*) (04.59% → 01.92%)	C19D ↓ 4.3% (***) (04.59% → 00.31%)	C19D ↓ 4.4% (***) (04.59% → 00.17%)	C19D ↓ 4.5% (**) (04.59% → 00.08%)	C19D ↓ 4.5% (***) (04.59% → 00.90%)			C19D ↑ 4.3% (***) (04.59% → 00.31%)	C19D ↑ 4.5% (**) (00.31% → 04.85%)
				C17iso ↓ 1.7% (**) (05.86% → 01.56%)		C17iso ↓ 2.9% (**) (05.86% → 01.07%)	C17iso ↓ 3.0% (**) (05.86% → 01.07%)			C17iso ↑ 1.7% (**) (04.59% → 00.31%)	C17iso ↑ 2.2% (**) (00.31% → 04.85%)				C17iso ↓ 1.2% (**) (04.19% → 02.95%)	C17iso ↓ 1.3% (*) (04.19% → 02.87%)
				PA ↑ 5.0% (**) (00.46% → 05.65%)	PA ↑ 4.6% (*) (00.46% → 05.06%)		PA ↑ 3.0% (**) (00.46% → 03.48%)			PA ↓ 5.0% (**) (05.65% → 00.46%)	PA ↓ 5.2% (*) (00.31% → 04.85%)	PA ↓ 4.5% (*) (05.65% → 01.08%)	PA ↓ 4.7% (*) (05.65% → 00.84%)		PA ↓ 2.3% (*) (05.65% → 03.35%)	PA ↓ 2.1% (*) (05.65% → 03.48%)
				VA ↑ 15% (***) (18.37% → 33.33%)	VA ↑ 15.8% (*) (18.37% → 34.16%)	VA ↑ 25.5% (**) (18.37% → 43.82%)	VA ↑ 26.7% (**) (18.37% → 45.14%)									OA ↓ 2.7% (**) (04.06% → 01.36%)
						LA ↓ 6% (*) (10.25% → 04.22%)	LA ↓ 5.5% (*) (10.25% → 04.74%)			VA ↓ 15% (***) (33.33% → 18.37%)	VA ↓ 16.2% (***) (33.33% → 17.16%)	VA ↓ 11.8% ((33.33% → 24.96%)	VA ↓ 12.1% (33.33% → 24.78%)		VA ↑ 10.5% (**) (33.33% → 43.82%)	VA ↑ 11.8% (*) (33.33% → 45.14%)
				C20:5n3 ↓ 1.9% (*) (23.32% → 21.41%)							LA ↑ 1.1% (*) (33.33% → 17.16%)				LA ↓ 5.7% (*) (09.90% → 04.22%)	LA ↓ 5.2% (*) (09.90% → 04.74%)
				DGLA ↓ 1.2% (*) (03.84% → 02.67%)	DGLA ↓ 1.3% (*) (03.84% → 02.51%)	DGLA ↓ 1.8% (**) (03.84% → 02.00%)	DGLA ↓ 1.7% (**) (03.84% → 02.15%)			C20:5n3 ↑ 1.9% (*) (23.32% → 21.41%)	C20:5n3 ↑ 2.4% (*) (21.41% → 23.83%)
				ETA ↓ 1.8% (**) (05.54% → 03.76%)	ETA ↓ 2.0% (*) (05.54% → 03.55%)	ETA ↓ 2.0% (*) (05.54% → 04.99%)	ETA ↓ 1.1% (**) (05.54% → 04.47%)			DGLA ↑ 1.2% (*) (02.67% → 03.84%)	DGLA ↑ 1.2% (*) (02.67% → 03.88%)
										ETA ↑ 1.8% (**) (05.54% → 03.76%)	ETA ↑ 1.6% (*) (03.76% → 05.38%)				ETA ↑ 1.2% (*) (03.76% → 04.99%)
FA composition differences with E. coli HT115									FA composition differences with E. coli HT115 + 175 µM TAM
	E. coli BW25113	E. coli BW25113 + 175 µM TAM	E. coli HT115 + 175 µM TAM + Control RNAi	C. aquatica	C. aquatica + 175 µM TAM	C. aquatica + FA cocktail	C. aquatica + 175 µM TAM + FA cocktail			E. coli BW25113	E. coli BW25113 + 175 µM TAM	E. coli HT115 + Control RNAi	C. aquatica	C. aquatica + 175 µM TAM	C. aquatica + FA cocktail	C. aquatica + 175 µM TAM + FA cocktail
E. coli HT115			no significant difference	C17D ↓ 4.7% (*) (04.73% → 00.89%)	C17D ↓ 4.3% (*) (04.73% → 01.02%)	C17D ↓ 4.8% (*) (04.73% → 00.53%)	C17D -4.5% (*) (04.73% → 00.90%)		E. coli HT115 + 175 µM TAM			no significant difference	C17D -4.5% (*) (04.68% → 00.89%)"	C17D -4.4% (*) (04.68% → 01.02%)	C17D -4.9% (*) (04.68% → 00.53%)	C17D -4.5% (*) (04.68% → 00.90%)
	C19D ↑ 2.5% (*) (01.79% → 04.59%)	C19D ↑ 2.5% (*) 01.79% → 04.85%		PA ↑ 4.5% (*) (01.08% → 05.65%)			PA +2.3% (**) (01.08% → 03.48%)			C19D ↑ 2.4%(*) (01.92% → 04.59%)	C19D ↑ 2.6% (**) (01.92% → 04.85%)			C19D 2.0% (*) (01.92% → 00.17%)	C19D -2.1% (*) (01.92% → 00.08%)	C19D -2.1% (*) (01.92% → 00.12%)
				VA ↑ 11.8% (24.96% → 33.33%)	VA ↑ 12.6% (*) (24.96% → 34.16%)	VA ↑ 22.3% (*) (24.96% → 43.82%)	VA +23.6% (*) (24.96% → 45.14%)						PA +4.7% (*) (00.84% → 05.65%)	PA +4.2% (*) (00.84% → 05.06%)		PA +2.6% (**) (00.84% → 03.48%)
						LA ↓ 5.8% (**) (09.82% → 04.22%)	LA -5.4% (**) (09.82% → 04.74%)						VA +12.1% (24.78% → 33.33%)	VA +12.9% (*) (24.78% → 34.16%)	VA +22.6% (*) (24.78% → 43.82%)	VA +23.9% (*) (24.78% → 45.14%)
															LA -6.5% (**) (10.04% → 04.22%)	LA -6.0% (*) (10.04% → 04.74%)
FA composition differences with E. coli BW25113 + 175 µM TAM									FA composition differences with C. aquatica + 175 µM
	E. coli BW25113	E. coli HT115 + Control RNAi	E. coli HT115 + 175 µM TAM + Control RNAi	C. aquatica	C. aquatica + 175 µM TAM	C. aquatica + FA cocktail	C. aquatica + 175 µM TAM + FA cocktail			E. coli BW25113	E. coli BW25113 + 175 µM TAM	E. coli HT115 + Control RNAi	E. coli HT115 + 175 µM TAM + Control RNAi	C. aquatica	C. aquatica + FA cocktail	C. aquatica + 175 µM TAM + FA cocktail
E. coli BW25113 + 175 µM TAM	no significant difference			C17D ↓ 6.7% (**) (07.63% → 00.89%)	C17D ↓ 6.6% (**) (07.63% → 01.02%)	C17D ↓ 7.1% (***) (07.63% → 00.53%)	C17D ↓ 6.7% (***) (07.63% → 00.90%)		C. aquatica + 175 µM	C17D ↑ 6.4% (**) (01.02% → 07.43%)	C17D ↑ 6.6% (**) (01.02% → 07.63%)	C17D ↑ 4.3% (*) (01.02% → 04.73%)	C17D ↑ 4.4% (*) (01.02% → 04.68%)	no significant difference
		C19D ↓ 2.5% (*) (04.85% → 01.79%)	C19D ↓ 2.6% (**) (04.85% → 01.92%)	C19D ↓ 4.5% (**) (04.85% → 00.31%)	C19D ↓ 4.7% (***) (04.85% → 00.17%)	C19D ↓ 4.8% (**) (04.85% → 00.08%)	C19D ↓ 4.7% (**) (04.85% → 00.12%)			C19D ↑ 4.4% (***) ((01.02% → 07.43%)	C19D ↑ 4.7% (***) (00.17% → 04.85%)		C19D ↑ 2.0% (*) (00.17% → 01.92%)
				C17iso ↓ 2.2% (**) (06.44% → 04.19%)	C17iso ↓ 2.0% (*) (06.44% → 04.42%)	C17iso ↓ 3.4% (**) (06.44% → 02.95%)	C17iso ↓ 3.6% (**) (06.44% → 02.87%)				C17iso ↑ 2.0% (*) (04.42% → 06.44%)				C17iso ↓ 1.5% (*) (04.42% → 02.95%)	C17iso ↓ 1.6% (*) (04.42% → 02.87%)
				PA ↑ 5.2% (*) (00.38% → 05.65%)	PA ↑ 4.7% (*) (00.38% → 05.06%)	PA ↓ 2.5% (*) (00.38% → 03.35%)	PA ↓ 3.1% (**) (00.38% → 03.48%)			PA ↓ 4.6% (*) (05.06% → 00.46%)	PA ↓ 4.7% (*) (05.06% → 00.38%)		PA ↓ 4.2% (*) (05.06% → 00.84%)
							OA ↓ 2.4% (**) (03.74% → 01.36%)								OA ↓ 2.8% (*) (04.04% → 01.26%)	OA ↓ 2.7% (**) (04.04% → 01.36%)
				VA ↑ 16.2% (***) (17.16% → 33.33%)	VA ↑ 17.0% (**) (17.16% → 34.16%)	VA ↑ 26.7% (**) (17.16% → 43.82%)	VA ↑ 28.0% (**) (17.16% → 45.14%)			VA ↓ 15.8% (*) (34.16% → 18.37%)	VA ↓ 17.0% (**) (34.16% → 17.16%)	VA ↓ 12.6% (*) (34.16% → 24.96%)	VA ↓ 12.9% (*) (34.16% → 24.78%)		VA ↑ 9.7% (*) (34.16% → 43.82%)	VA ↑ 11% (*) (34.16% → 45.14%)
				LA ↓ 1.1% (*) (11.02% → 09.90%)	LA ↓ 1.4% (*) (11.02% → 09.64%)	LA ↓ 6.8% (*) (11.02% → 04.22%)	LA ↓ 6.2% (*) (11.02% → 04.74%)				LA ↑ 1.4% (*) (09.64% → 11.02%)				LA ↓ 5.4% (*) (09.64% → 04.22%)	LA ↓ 4.9% (*) (09.64% → 04.74%)
				C20:5n3 ↓ 2.4% (*) (23.83% → 21.41%)	C20:5n3 ↓ 2.9% (*) (23.83% → 20.92%)					DGLA ↑ 1.3% (*) (02.51% → 03.84%)	C20:5n3 ↑ 2.9% (*) (20.92% → 23.83%)
				DGLA ↓ 1.2% (*) (03.88% → 02.67%)	DGLA ↓ 1.3% (**) (03.88% → 02.51%)	DGLA ↓ 1.9% (**) (03.88% → 02.00%)	DGLA ↓ 1.7% (**) (03.88% → 02.15%)			ETA ↑ 2.0% (*) (03.55% → 05.54%)	DGLA ↑ 1.3% (**) (02.51% → 03.88%)
				ETA ↓ 1.6% (*) (05.38% → 03.76%)	ETA ↓ 1.8% (**) (05.38% → 03.55%)					ETA ↑ 1.8% (**) (03.76% → 05.54%)	ETA ↑ 1.8% (**) (03.55% → 05.38%)				ETA ↑ 1.4% (*) (03.55% → 04.99%)
FA composition differences with C. aquatica + 175 µM + FA cocktail									FA composition differences with C. aquatica + FA cocktail
	E. coli BW25113	E. coli BW25113 + 175 µM TAM	E. coli HT115 + Control RNAi	E. coli HT115 + 175 µM TAM + Control RNAi	C. aquatica	C. aquatica + 175 µM TAM	C. aquatica + FA cocktail			E. coli BW25113	E. coli BW25113 + 175 µM TAM	E. coli HT115 + Control RNAi	E. coli HT115 + 175 µM TAM + Control RNAi	C. aquatica	C. aquatica + 175 µM TAM	C. aquatica + 175 µM TAM + FA cocktail
C. aquatica + 175 µM + FA cocktail	C17D ↑ 6.5% (**) (00.90% → 07.43%)	C17D ↑ 6.7% (***) (00.90% → 07.63%)	C17D ↑ 4.5% (*) (00.90% → 04.73%)	C17D ↑ 4.5% (*) (00.90% → 04.68%)	C17iso ↑ 1.3% (*) (02.87% → 04.19%)	C17iso ↑ 1.6% (*) (02.87% → 04.42%)	no significant difference		C. aquatica + FA cocktail	C17D ↑ 6.9% (**) (00.53% → 07.43%)	C17D ↑ 7.1% (***) (00.53% → 07.63%)	C17D ↑ 4.8% (*) (00.53% → 04.73%)	C17D ↑ 4.9% (*) (00.53% → 04.68%)			no significant difference
	C19D ↑ 4.5% (***) (00.90% → 04.59%)	C19D ↑ 4.7% (**) (00.12% → 04.85%)		C19D ↑ 2.1% (*) (00.12% → 01.92%)						C19D ↑ 4.5% (**) (00.08% → 04.59%)	C19D ↑ 4.8% (**) (00.53% → 07.63%)		C19D ↑ 2.1% (*) (00.08% → 01.92%)
	C17iso ↑ 3.0% (**) (01.07% → 05.86%)	C17iso ↑ 3.6% (**) (02.87% → 06.44%)								C17iso ↑ 2.9% (**) (01.07% → 05.86%))	C17iso ↑ 3.4% (**) (02.95% → 06.44%)			C17iso ↑ 1.2% (**) (02.95% → 04.19%)	C17iso ↑ 1.5% (*) (02.95% → 04.42%)
	PA ↓ 3.0% (**) (03.48% → 00.46%)	PA ↑ 3.1% (**) (03.48% → 00.38%)	PA ↓ 2.3% (**) (03.48% → 01.08%)	PA ↓ 2.6% (**) (03.48% → 00.84%)							PA ↓ 2.5% (*) (03.35% → 00.38%)			PA ↑ 2.3% (*) (03.35% → 05.65%)
		OA ↑ 2.4% (**) (01.36% → 03.74%)			PA ↑ 2.1% (*) (03.48% → 05.65%)	OA ↑ 2.7% (**) (01.36% → 04.04%)									OA ↑ 2.8% (*) (01.26% → 04.04%)
	VA ↓ 26.7% (**) (45.14% → 18.37%)	VA ↓ 28.0% (**) (45.14% → 17.16%)	VA ↓ 23.6% (*) (45.14% → 24.96%)	VA ↓ 23.9% (*) (45.14% → 24.78%)	OA ↑ 2.7% (**) (01.36% → 04.06%)	VA ↓ 11% (*) (45.14% → 34.16%)				VA ↓ 25.5% (**) (43.82% → 18.37%)	VA ↓ 26.7% (**) (43.82% → 17.16%)	VA ↓ 22.3% (*) (00.53% → 04.73%)	VA ↓ 22.6% (*) (43.82% → 24.78%)	VA ↓ 10.5% (**) (43.82% → 33.33%)	VA ↓ 9.7% (*) (01.26% → 04.04%)
	LA ↑ 5.5% (*) (04.74% → 0.25% )	LA ↑ 6.2% (*) (04.74% → 11.02%)	LA ↑ 5.4% (**) (04.74% → 09.82%)	LA ↑ 6.0% (*) (04.74% → 10.04%)	LA ↑ 5.2% (*) (04.74% → 09.90%)	LA ↑ 4.9% (*) (04.74% → 09.64%)				LA ↑ 6% (*) (04.22% → 0.25% )	LA ↑ 6.8% (*) (04.22% → 11.02%)	LA ↑ 5.8% (**) (00.53% → 04.73%)	LA ↑ 6.5% (**) (04.22% → 10.04%)	LA ↑ 5.7% (*) (04.22% → 09.90%)	LA ↑ 5.4% (*) (04.22% → 09.64%)
	DGLA ↑ 1.7% (**) (02.15% → 03.84%)	DGLA ↑ 1.7% (**) (02.15% → 03.88%))								DGLA ↑ 1.8% (**) (02.00% → 03.84%)	DGLA ↑ 1.9% (**) (02.00% → 03.88%)
	ETA ↑ 1.1% (**) (04.47% → 05.54%)									ETA ↑ 2.0% (*) (04.99% → 05.54%)				ETA ↓ 1.2% (*) (04.99% → 03.76%)	ETA ↓ 1.4% (*) (04.99% → 03.55%)
