# Supplementary material for: Bacterial diet modulates tamoxifen-induced death via host fatty acid metabolism
Source: Nat Commun. 2022 Sep 23;13:5595. doi: 10.1038/s41467-022-33299-5 (PMC9508336; doi:10.1038/s41467-022-33299-5)
Supplement: Supplementary file 6 — Source Data [file 41467_2022_33299_MOESM6_ESM.xlsx]

## Sheet: Summary
Each figure link contains an hyperlink: click on titles to open the source data sheet related to the figure of interest
Fig. 1a	Impact of tamoxifen on human cells growth rates
Fig. 1b	Impact of tamoxifen on human cells viability
Fig. 1d	DRCs of N2 animals fed E. coli, C. aquatica, or B. subtilis
Fig. 2b	DRCs of N2 animals fed C. aquatica mutants identified in Fig. 2a
Fig. 2d	Accumulation of tamoxifen in C. aquatica mutants identified in Fig. 2a
Fig. 2e	Accumulation of tamoxifen in E. coli, C. aquatica, and B. subtilis
Fig. 2f	Accumulation of tamoxifen in animals fed E. coli, C. aquatica, or B. subtilis
Fig. 3b	DRCs of N2 and ∆dhs-19 animals on E. coli
Fig. 3e	AUCs from DRCs of N2 fed RNAi against fatty acid biosynthesis genes
Fig. 3f	AUCs from DRCs of N2 fed RNAi against fatty acid degradation genes
Fig. 4a	FA composition of E. coli, C. aquatica, and B. subtilis
Fig. 4b	FA composition of N2 animals fed E. coli, C. aquatica, or B. subtilis
Fig. 5a	DRCs of N2 animals fed E. coli +/- FA cocktail
Fig. 5b	DRCs of N2 animals fed C. aquatica +/- FA cocktail
Fig. 5c	DRCs of N2 animals fed B. subtilis +/- FA cocktail
Fig. 5d	DRCs of N2 animals fed E. coli +/- VA
Fig. 5e	DRCs of N2 animals fed C. aquatica +/- VA
Fig. 5f	DRCs of N2 animals fed E. coli +/- ALA
Fig. 5g	DRCs of N2 animals fed C. aquatica +/- ALA
Fig. 5h	Growth curves of B. subtilis in LB +/- of MUFAs
Fig. 5i	Growth curves of B. subtilis in LB +/- PUFAs
Fig. 5j	DRCs of N2 animals fed E. coli +/- Vitamin E
Fig. 5k	DRCs of N2 animals fed C. aquatica +/- Vitamin E
Fig. 5l	DRCs of N2 animals fed B. subtilis +/- Vitamin E
Fig. 5m	DRCs of N2 animals fed B. subtilis +/- Vitamin E and/or NAC
Fig. 6a	Genes regulated upon tamoxifen exposure in animals fed E. coli
Fig. 6b	DRCs of N2 animals fed RNAi against R05D8.9
Fig. 6c	DRCs of N2 animals fed RNAi against CYP35-B1
Fig. 6d	DRCs of N2 animals fed RNAi against CYP35-B3
Fig. 6e	DRCs on N2 and ced-3 and ced-4 mutants fed E. coli
Fig. 6f	DRCs on N2 and ced-3 and ced-4 mutants fed C. aquatica
Fig. 6g	DRCs on N2 and ced-3 and ced-4 mutants fed B. subtilis
Fig. 6h	Kinetics of tamoxifen lethality +/- inhibitors in MDA-MB-231 human cells
Supplementary Fig. 2	Cfu titers of E. coli, C. aquatica, and B. subtilis grown on NGM + Tamoxifen
Supplementary Fig. 4a	DRCs of N2 fed RNAi against fatty acid biosynthesis genes
Supplementary Fig. 4b	AUCs from DRCs of N2 fed RNAi against fatty acid biosynthesis genes
Supplementary Fig. 5a	DRCs of N2 fed RNAi against fatty acid degradation genes
Supplementary Fig. 5b	AUCs from DRCs of N2 fed RNAi against fatty acid degradation genes
Supplementary Fig. 6a	DRCs of N2 animals fed E. coli +/- OA
Supplementary Fig. 6b	DRCs of N2 animals fed C. aquatica +/- OA
Supplementary Fig. 6c	DRCs of N2 animals fed E. coli +/- PA
Supplementary Fig. 6d	DRCs of N2 animals fed C. aquatica +/- PA
Supplementary Fig. 6e	DRCs of N2 animals fed E. coli +/- DGLA
Supplementary Fig. 6f	DRCs of N2 animals fed C. aquatica +/- DGLA
Supplementary Fig. 6g	DRCs of N2 animals fed B. subtilis +/- DGLA
Supplementary Fig. 6h	DRCs of N2 animals fed E. coli +/- GLA
Supplementary Fig. 6i	DRCs of N2 animals fed C. aquatica +/- GLA
Supplementary Fig. 7a	Growth curves of E. coli +/- MUFAs
Supplementary Fig. 7b	Growth curves of C. aquatica +/- MUFAs
Supplementary Fig. 7c	Growth curves of E. coli +/- PUFAs
Supplementary Fig. 7d	Growth curves of C. aquatica +/- PUFAs
Supplementary Fig. 9a	Fatty acid composition of N2 animals fed E. coli ∆cfa
Supplementary Fig. 9b	DRCs of N2 animals fed E. coli ∆cfa
Supplementary Fig. 13	Kinetics of tamoxifen lethality +/- inhibitors in T-47D human cells

## Sheet: 1a
	Fig. 1a and 1b - Impact of tamoxifen on human cells growth rate and viability
	Plate	Cell_Line	Drug	Drug_Dose (uM)	Time (hours)	Sytox_Signal (Dead)	Sytox_Signal (Starting)	Sytox_Signal (Final)	Sytox_Signal (Total)	Sytox_Signal (Live)	Lethal_Fraction (LF)	Fractional_Viability (FV)	Relative_Viability (RV)	GR_index
	A	MDAMB231	DMSO	0.0001	168	992.6	1652.52	19349.4	19349.4	18356.8	0.0512987	0.948701	0.968791	0.99553
	A	MDAMB231	DMSO	0.0001	168	923.8	1652.52	17742.8	17742.8	16819	0.0520662	0.947934	0.887633	0.942721
	A	MDAMB231	DMSO	0.0001	168	881.2	1652.52	22520	22520	21638.8	0.0391297	0.96087	1.142	1.06975
	A	MDAMB231	DMSO	0.0001	168	952.8	1652.52	20934.2	20934.2	19981.4	0.045514	0.954486	1.05453	1.02681
	B	MDAMB231	DMSO	0.0001	168	894	1652.52	22029.6	22029.6	21135.6	0.0405818	0.959418	1.03919	1.02635
	B	MDAMB231	DMSO	0.0001	168	884.4	1652.52	19905.8	19905.8	19021.4	0.0444293	0.955571	0.935239	0.974027
	B	MDAMB231	DMSO	0.0001	168	955.6	1652.52	21934.8	21934.8	20979.2	0.0435655	0.956435	1.0315	1.00669
	B	MDAMB231	DMSO	0.0001	168	1024.6	1652.52	24175	24175	23150.4	0.0423826	0.957617	1.13825	1.07021
	C	MDAMB231	DMSO	0.0001	168	980.8	1652.52	22714	22714	21733.2	0.0431804	0.95682	1.16581	1.09039
	C	MDAMB231	DMSO	0.0001	168	985.8	1652.52	22892.8	22892.8	21907	0.0430616	0.956938	1.17513	1.08585
	C	MDAMB231	DMSO	0.0001	168	966	1652.52	22116	22116	21150	0.0436788	0.956321	1.13453	1.0771
	C	MDAMB231	DMSO	0.0001	168	1039.8	1652.52	19660.2	19660.2	18620.4	0.0528886	0.947111	0.998835	0.99641
	A	MDAMB231	DMSO	0.001	168	906	1652.52	20143	20143	19237	0.0449784	0.955022	1.01524	0.999795
	A	MDAMB231	DMSO	0.001	168	985.4	1652.52	20358.8	20358.8	19373.4	0.0484017	0.951598	1.02244	1.00417
	B	MDAMB231	DMSO	0.001	168	958	1652.52	21314.8	21314.8	20356.8	0.0449453	0.955055	1.0009	1.01256
	B	MDAMB231	DMSO	0.001	168	955.8	1652.52	19863.8	19863.8	18908	0.0481177	0.951882	0.929663	0.961109
	C	MDAMB231	DMSO	0.001	168	1047.4	1652.52	21645	21645	20597.6	0.0483899	0.95161	1.1049	1.06404
	C	MDAMB231	DMSO	0.001	168	1043	1652.52	17641.4	17641.4	16598.4	0.0591223	0.940878	0.890371	0.931792
	A	MDAMB231	DMSO	0.00316	168	1008.8	1652.52	18202.6	18202.6	17193.8	0.0554207	0.944579	0.907413	0.947109
	A	MDAMB231	DMSO	0.00316	168	885.2	1652.52	18909.2	18909.2	18024	0.0468132	0.953187	0.951227	0.966945
	B	MDAMB231	DMSO	0.00316	168	899.4	1652.52	20225.2	20225.2	19325.8	0.0444693	0.955531	0.950205	0.969004
	B	MDAMB231	DMSO	0.00316	168	887.6	1652.52	20299.8	20299.8	19412.2	0.0437246	0.956275	0.954453	0.974023
	C	MDAMB231	DMSO	0.00316	168	1189	1652.52	19516	19516	18327	0.0609244	0.939076	0.983096	0.989772
	C	MDAMB231	DMSO	0.00316	168	992.4	1652.52	16998.4	16998.4	16006	0.058382	0.941618	0.858593	0.913322
	A	MDAMB231	DMSO	0.01	168	961.8	1652.52	20456	20456	19494.2	0.047018	0.952982	1.02882	1.0123
	A	MDAMB231	DMSO	0.01	168	941.6	1652.52	19372.4	19372.4	18430.8	0.0486052	0.951395	0.972697	0.981773
	B	MDAMB231	DMSO	0.01	168	905.6	1652.52	21096.8	21096.8	20191.2	0.0429259	0.957074	0.992755	0.993873
	B	MDAMB231	DMSO	0.01	168	992.4	1652.52	21215	21215	20222.6	0.0467782	0.953222	0.994299	0.984043
	C	MDAMB231	DMSO	0.01	168	1022.2	1652.52	20109.4	20109.4	19087.2	0.0508319	0.949168	1.02387	1.01212
	C	MDAMB231	DMSO	0.01	168	1106.2	1652.52	16972.6	16972.6	15866.4	0.0651756	0.934824	0.851105	0.905972
	A	MDAMB231	DMSO	0.0316	168	1033	1652.52	21072.4	21072.4	20039.4	0.0490215	0.950979	1.05759	1.02769
	A	MDAMB231	DMSO	0.0316	168	955.6	1652.52	18985.4	18985.4	18029.8	0.0503334	0.949667	0.951534	0.966033
	B	MDAMB231	DMSO	0.0316	168	814.6	1652.52	18316.2	18316.2	17501.6	0.0444743	0.955526	0.860514	0.93003
	B	MDAMB231	DMSO	0.0316	168	981.8	1652.52	20601.6	20601.6	19619.8	0.0476565	0.952344	0.964661	0.985859
	C	MDAMB231	DMSO	0.0316	168	1119.6	1652.52	21793.4	21793.4	20673.8	0.0513734	0.948627	1.10898	1.05805
	C	MDAMB231	DMSO	0.0316	168	983	1652.52	17978.2	17978.2	16995.2	0.0546773	0.945323	0.911656	0.945461
	A	MDAMB231	DMSO	0.1	168	895.8	1652.52	20543	20543	19647.2	0.0436061	0.956394	1.03689	1.02353
	A	MDAMB231	DMSO	0.1	168	878	1652.52	19375	19375	18497	0.0453161	0.954684	0.97619	0.98526
	B	MDAMB231	DMSO	0.1	168	882.8	1652.52	20098.6	20098.6	19215.8	0.0439235	0.956077	0.944797	0.970331
	B	MDAMB231	DMSO	0.1	168	935.6	1652.52	18833	18833	17897.4	0.0496788	0.950321	0.879974	0.941635
	C	MDAMB231	DMSO	0.1	168	1000.4	1652.52	20341.6	20341.6	19341.2	0.04918	0.95082	1.0375	1.01016
	C	MDAMB231	DMSO	0.1	168	963.4	1652.52	15503.4	15503.4	14540	0.0621412	0.937859	0.779954	0.870338
	A	MDAMB231	DMSO	0.316	168	985	1652.52	20595.6	20595.6	19610.6	0.0478257	0.952174	1.03496	1.00077
	A	MDAMB231	DMSO	0.316	168	882.6	1652.52	17572.2	17572.2	16689.6	0.0502271	0.949773	0.880804	0.935288
	B	MDAMB231	DMSO	0.316	168	880.8	1652.52	20752.2	20752.2	19871.4	0.0424437	0.957556	0.977031	0.980086
	B	MDAMB231	DMSO	0.316	168	984.4	1652.52	21210.2	21210.2	20225.8	0.0464116	0.953588	0.994456	0.98962
	C	MDAMB231	DMSO	0.316	168	983.6	1652.52	18042.6	18042.6	17059	0.0545154	0.945485	0.915078	0.960672
	C	MDAMB231	DMSO	0.316	168	1010.8	1652.52	16916.4	16916.4	15905.6	0.0597527	0.940247	0.853207	0.928366
	A	MDAMB231	DMSO	1	168	989.4	1652.52	20392.6	20392.6	19403.2	0.0485176	0.951482	1.02402	1.00994
	A	MDAMB231	DMSO	1	168	924.4	1652.52	19992.8	19992.8	19068.4	0.0462366	0.953763	1.00635	0.992596
	B	MDAMB231	DMSO	1	168	915.4	1652.52	20462	20462	19546.6	0.0447366	0.955263	0.961062	0.983446
	B	MDAMB231	DMSO	1	168	964.2	1652.52	22252.2	22252.2	21288	0.0433305	0.956669	1.04668	1.03451
	C	MDAMB231	DMSO	1	168	1108.8	1652.52	19535.8	19535.8	18427	0.0567573	0.943243	0.98846	0.985869
	C	MDAMB231	DMSO	1	168	1151	1652.52	17324.6	17324.6	16173.6	0.0664373	0.933563	0.867583	0.92568
	A	MDAMB231	DMSO	3.16	168	980.4	1652.52	21698	21698	20717.6	0.0451839	0.954816	1.09338	1.06151
	A	MDAMB231	DMSO	3.16	168	901	1652.52	17919.2	17919.2	17018.2	0.0502813	0.949719	0.898146	0.937594
	B	MDAMB231	DMSO	3.16	168	899.2	1652.52	22329.6	22329.6	21430.4	0.0402694	0.959731	1.05368	1.02422
	B	MDAMB231	DMSO	3.16	168	982	1652.52	19496.6	19496.6	18514.6	0.0503678	0.949632	0.910321	0.947963
	C	MDAMB231	DMSO	3.16	168	1018.4	1652.52	19728.4	19728.4	18710	0.051621	0.948379	1.00364	0.998585
	C	MDAMB231	DMSO	3.16	168	1025.6	1652.52	17057.6	17057.6	16032	0.0601257	0.939874	0.859988	0.924211
	A	MDAMB231	DMSO	10	168	928.4	1652.52	22448.4	22448.4	21520	0.0413571	0.958643	1.13573	1.0765
	A	MDAMB231	DMSO	10	168	852.4	1652.52	20182	20182	19329.6	0.0422357	0.957764	1.02013	1.00559
	B	MDAMB231	DMSO	10	168	992.2	1652.52	22950.4	22950.4	21958.2	0.0432324	0.956768	1.07963	1.03724
	B	MDAMB231	DMSO	10	168	967.8	1652.52	21636	21636	20668.2	0.044731	0.955269	1.01621	1.01188
	C	MDAMB231	DMSO	10	168	1053	1652.52	21070.2	21070.2	20017.2	0.0499758	0.950024	1.07376	1.0435
	C	MDAMB231	DMSO	10	168	952.8	1652.52	18698.8	18698.8	17746	0.0509551	0.949045	0.95193	0.966442
	A	MDAMB231	DMSO	31.6	168	869.6	1652.52	20969.8	20969.8	20100.2	0.0414692	0.958531	1.0608	1.06149
	A	MDAMB231	DMSO	31.6	168	855.2	1652.52	17390.8	17390.8	16535.6	0.0491754	0.950825	0.872676	0.947392
	B	MDAMB231	DMSO	31.6	168	959.2	1652.52	23449	23449	22489.8	0.0409058	0.959094	1.10577	1.05235
	B	MDAMB231	DMSO	31.6	168	890.8	1652.52	26085.2	26085.2	25194.4	0.0341496	0.96585	1.23875	1.11029
	C	MDAMB231	DMSO	31.6	168	1035.8	1652.52	24054	24054	23018.2	0.0430614	0.956939	1.23474	1.12012
	C	MDAMB231	DMSO	31.6	168	1098.8	1652.52	23977.8	23977.8	22879	0.0458257	0.954174	1.22727	1.126
	A	MDAMB231	Tamoxifen	0.0001	168	950.8	1652.52	19620	19620	18669.2	0.0484608	0.951539	0.985278	0.989403
	A	MDAMB231	Tamoxifen	0.0001	168	899.4	1652.52	21350	21350	20450.6	0.0421265	0.957874	1.07929	1.04082
	B	MDAMB231	Tamoxifen	0.0001	168	1001	1652.52	21425.6	21425.6	20424.6	0.0467198	0.95328	1.00423	1.00618
	B	MDAMB231	Tamoxifen	0.0001	168	895.8	1652.52	20075.2	20075.2	19179.4	0.0446222	0.955378	0.943007	0.972671
	C	MDAMB231	Tamoxifen	0.0001	168	944.4	1652.52	21917.4	21917.4	20973	0.0430891	0.956911	1.12503	1.06659
	C	MDAMB231	Tamoxifen	0.0001	168	1018.8	1652.52	20363.8	20363.8	19345	0.05003	0.94997	1.0377	1.0086
	A	MDAMB231	Tamoxifen	0.001	168	1078	1652.52	19531	19531	18453	0.0551943	0.944806	0.973868	0.972898
	B	MDAMB231	Tamoxifen	0.001	168	943.6	1652.52	19946.4	19946.4	19002.8	0.0473068	0.952693	0.934324	0.959523
	C	MDAMB231	Tamoxifen	0.001	168	1034.6	1652.52	20462.6	20462.6	19428	0.0505605	0.949439	1.04216	1.01401
	A	MDAMB231	Tamoxifen	0.00316	168	881.4	1652.52	20128.6	20128.6	19247.2	0.0437884	0.956212	1.01578	0.998276
	B	MDAMB231	Tamoxifen	0.00316	168	998	1652.52	19267.2	19267.2	18269.2	0.0517979	0.948202	0.898255	0.935659
	C	MDAMB231	Tamoxifen	0.00316	168	1039.8	1652.52	21803.6	21803.6	20763.8	0.0476894	0.952311	1.11381	1.04623
	A	MDAMB231	Tamoxifen	0.01	168	986.2	1652.52	18235.4	18235.4	17249.2	0.0540816	0.945918	0.910337	0.945593
	B	MDAMB231	Tamoxifen	0.01	168	921.2	1652.52	18930.6	18930.6	18009.4	0.048662	0.951338	0.885481	0.933007
	C	MDAMB231	Tamoxifen	0.01	168	1047.4	1652.52	18919.6	18919.6	17872.2	0.0553606	0.944639	0.9587	0.971627
	A	MDAMB231	Tamoxifen	0.0316	168	991	1652.52	19359	19359	18368	0.0511907	0.948809	0.969382	0.976218
	B	MDAMB231	Tamoxifen	0.0316	168	788.8	1652.52	18677.2	18677.2	17888.4	0.0422333	0.957767	0.879532	0.929648
	C	MDAMB231	Tamoxifen	0.0316	168	998	1652.52	18772.8	18772.8	17774.8	0.053162	0.946838	0.953475	0.964176
	A	MDAMB231	Tamoxifen	0.1	168	1022.8	1652.52	20283.2	20283.2	19260.4	0.050426	0.949574	1.01648	1.00506
	B	MDAMB231	Tamoxifen	0.1	168	925.6	1652.52	17760.4	17760.4	16834.8	0.0521159	0.947884	0.827729	0.906606
	C	MDAMB231	Tamoxifen	0.1	168	1081.4	1652.52	19176.6	19176.6	18095.2	0.0563916	0.943608	0.970662	0.986063
	A	MDAMB231	Tamoxifen	0.316	168	957.8	1652.52	19336	19336	18378.2	0.0495345	0.950465	0.969921	0.978672
	B	MDAMB231	Tamoxifen	0.316	168	964.6	1652.52	19533.8	19533.8	18569.2	0.0493811	0.950619	0.913005	0.949411
	C	MDAMB231	Tamoxifen	0.316	168	1039.8	1652.52	19239.4	19239.4	18199.6	0.0540453	0.945955	0.976262	0.981505
	A	MDAMB231	Tamoxifen	1	168	1106	1652.52	22344.6	22344.6	21238.6	0.0494974	0.950503	1.12088	1.04967
	B	MDAMB231	Tamoxifen	1	168	949.4	1652.52	19710.6	19710.6	18761.2	0.048167	0.951833	0.922445	0.967642
	C	MDAMB231	Tamoxifen	1	168	1012.8	1652.52	19245.4	19245.4	18232.6	0.0526256	0.947374	0.978032	0.98504
	A	MDAMB231	Tamoxifen	3.16	168	910.2	1652.52	20551.2	20551.2	19641	0.0442894	0.955711	1.03657	1.00785
	B	MDAMB231	Tamoxifen	3.16	168	956.6	1652.52	19375.6	19375.6	18419	0.0493714	0.950629	0.90562	0.951576
	C	MDAMB231	Tamoxifen	3.16	168	1015.4	1652.52	20292	20292	19276.6	0.0500394	0.949961	1.03403	1.01745
	A	MDAMB231	Tamoxifen	10	168	1423.6	1652.52	10025.8	10025.8	8602.2	0.141994	0.858006	0.453986	0.621103
	B	MDAMB231	Tamoxifen	10	168	1337.6	1652.52	8616.8	8616.8	7279.2	0.155232	0.844768	0.357902	0.540499
	C	MDAMB231	Tamoxifen	10	168	1494.8	1652.52	6684.4	6684.4	5189.6	0.223625	0.776375	0.27838	0.438352
	A	MDAMB231	Tamoxifen	31.6	168	1583.2	1652.52	1561.6	1561.6	-21.6	1	0	-0.00113995	-1
	B	MDAMB231	Tamoxifen	31.6	168	1416	1652.52	1457.8	1457.8	41.8	0.971327	0.0286733	0.00205521	-0.580469
	C	MDAMB231	Tamoxifen	31.6	168	1724.8	1652.52	1508.4	1508.4	-216.4	1	0	-0.0116081	-1
	A	T47D	DMSO	0.0001	168	452.6	1711.56	6190.2	6190.2	5737.6	0.0731156	0.926884	1.37872	1.45802
	A	T47D	DMSO	0.0001	168	505.8	1711.56	5573.4	5573.4	5067.6	0.0907525	0.909247	1.21772	1.24797
	A	T47D	DMSO	0.0001	168	540.8	1711.56	4546	4546	4005.2	0.118962	0.881038	0.96243	0.927261
	A	T47D	DMSO	0.0001	168	558	1711.56	4644.8	4644.8	4086.8	0.120134	0.879866	0.982038	0.96401
	B	T47D	DMSO	0.0001	168	484	1711.56	4306.6	4306.6	3822.6	0.112386	0.887614	0.904493	0.898002
	B	T47D	DMSO	0.0001	168	494.2	1711.56	5608.2	5608.2	5114	0.088121	0.911879	1.21006	1.22392
	B	T47D	DMSO	0.0001	168	503.6	1711.56	5112.4	5112.4	4608.8	0.0985056	0.901494	1.09052	1.12781
	B	T47D	DMSO	0.0001	168	450.4	1711.56	3962.4	3962.4	3512	0.113668	0.886332	0.831	0.772193
	C	T47D	DMSO	0.0001	168	479	1711.56	5794.6	5794.6	5315.6	0.0826632	0.917337	1.00089	1.02778
	C	T47D	DMSO	0.0001	168	534.4	1711.56	6058	6058	5523.6	0.0882139	0.911786	1.04005	1.05809
	C	T47D	DMSO	0.0001	168	477	1711.56	5388.2	5388.2	4911.2	0.0885268	0.911473	0.924741	0.936011
	C	T47D	DMSO	0.0001	168	489.2	1711.56	5060.2	5060.2	4571	0.096676	0.903324	0.860684	0.833949
	A	T47D	DMSO	0.001	168	534.6	1711.56	4863	4863	4328.4	0.109932	0.890068	1.04009	1.05086
	A	T47D	DMSO	0.001	168	496.6	1711.56	4480.4	4480.4	3983.8	0.110838	0.889162	0.957288	0.953423
	B	T47D	DMSO	0.001	168	455.6	1711.56	4879.6	4879.6	4424	0.0933683	0.906632	1.0468	1.07011
	B	T47D	DMSO	0.001	168	478.6	1711.56	4844.4	4844.4	4365.8	0.0987945	0.901206	1.03302	1.02549
	C	T47D	DMSO	0.001	168	433.8	1711.56	5370.8	5370.8	4937	0.0807701	0.91923	0.929599	0.918615
	C	T47D	DMSO	0.001	168	509.4	1711.56	5943	5943	5433.6	0.0857143	0.914286	1.02311	1.02064
	A	T47D	DMSO	0.00316	168	504.8	1711.56	4103.8	4103.8	3599	0.123008	0.876992	0.864822	0.820624
	A	T47D	DMSO	0.00316	168	442.6	1711.56	4950.6	4950.6	4508	0.0894033	0.910597	1.08325	1.10008
	B	T47D	DMSO	0.00316	168	479.8	1711.56	5345.2	5345.2	4865.4	0.0897628	0.910237	1.15124	1.15145
	B	T47D	DMSO	0.00316	168	458.8	1711.56	4362.4	4362.4	3903.6	0.105171	0.894829	0.923659	0.892611
	C	T47D	DMSO	0.00316	168	538.6	1711.56	6493.2	6493.2	5954.6	0.0829483	0.917052	1.12121	1.11004
	C	T47D	DMSO	0.00316	168	563.6	1711.56	5486.2	5486.2	4922.6	0.10273	0.89727	0.926888	0.915604
	A	T47D	DMSO	0.01	168	531.6	1711.56	4430.4	4430.4	3898.8	0.119989	0.880011	0.936862	0.930771
	A	T47D	DMSO	0.01	168	518.8	1711.56	4052.6	4052.6	3533.8	0.128017	0.871983	0.849155	0.7653
	B	T47D	DMSO	0.01	168	443.4	1711.56	4574.2	4574.2	4130.8	0.096935	0.903065	0.977419	0.974207
	B	T47D	DMSO	0.01	168	487.2	1711.56	4480.6	4480.6	3993.4	0.108735	0.891265	0.944908	0.928258
	C	T47D	DMSO	0.01	168	503	1711.56	5595.2	5595.2	5092.2	0.0898985	0.910102	0.958822	0.941866
	C	T47D	DMSO	0.01	168	481.6	1711.56	6930	6930	6448.4	0.0694949	0.930505	1.21418	1.18575
	A	T47D	DMSO	0.0316	168	539.4	1711.56	4938.6	4938.6	4399.2	0.109221	0.890779	1.05711	1.05653
	A	T47D	DMSO	0.0316	168	511.6	1711.56	6173.6	6173.6	5662	0.082869	0.917131	1.36055	1.36989
	B	T47D	DMSO	0.0316	168	417.8	1711.56	4977	4977	4559.2	0.0839462	0.916054	1.07879	1.10028
	B	T47D	DMSO	0.0316	168	488.8	1711.56	3995.4	3995.4	3506.6	0.122341	0.877659	0.829722	0.798972
	C	T47D	DMSO	0.0316	168	470.8	1711.56	5664.6	5664.6	5193.8	0.0831127	0.916887	0.977953	0.965313
	C	T47D	DMSO	0.0316	168	495.2	1711.56	5290.6	5290.6	4795.4	0.0936	0.9064	0.902937	0.905335
	A	T47D	DMSO	0.1	168	488.6	1711.56	4246.8	4246.8	3758.2	0.115051	0.884949	0.903077	0.884834
	A	T47D	DMSO	0.1	168	466.2	1711.56	4157	4157	3690.8	0.112148	0.887852	0.886881	0.850128
	B	T47D	DMSO	0.1	168	458.2	1711.56	4480	4480	4021.8	0.102277	0.897723	0.951628	0.93521
	B	T47D	DMSO	0.1	168	405.8	1711.56	3647.6	3647.6	3241.8	0.111251	0.888749	0.767066	0.670032
	C	T47D	DMSO	0.1	168	507	1711.56	5223.6	5223.6	4716.6	0.0970595	0.902941	0.888099	0.920821
	C	T47D	DMSO	0.1	168	456.4	1711.56	4963.6	4963.6	4507.2	0.0919494	0.908051	0.848671	0.829337
	A	T47D	DMSO	0.316	168	530.8	1711.56	5176.4	5176.4	4645.6	0.102542	0.897458	1.11631	1.18585
	A	T47D	DMSO	0.316	168	470	1711.56	3690.4	3690.4	3220.4	0.127357	0.872643	0.773846	0.702385
	B	T47D	DMSO	0.316	168	497.6	1711.56	4527	4527	4029.4	0.109918	0.890082	0.953426	0.971972
	B	T47D	DMSO	0.316	168	491.6	1711.56	4470.8	4470.8	3979.2	0.109958	0.890042	0.941548	0.924251
	C	T47D	DMSO	0.316	168	514.2	1711.56	5749.2	5749.2	5235	0.0894385	0.910561	0.98571	0.984243
	C	T47D	DMSO	0.316	168	547	1711.56	6240.4	6240.4	5693.4	0.0876546	0.912345	1.07202	1.07606
	A	T47D	DMSO	1	168	484.2	1711.56	5033.6	5033.6	4549.4	0.0961936	0.903806	1.0932	1.07473
	A	T47D	DMSO	1	168	501.4	1711.56	3954	3954	3452.6	0.126808	0.873192	0.829643	0.800125
	B	T47D	DMSO	1	168	462.6	1711.56	4474.4	4474.4	4011.8	0.103388	0.896612	0.949261	0.93956
	B	T47D	DMSO	1	168	494	1711.56	4354.6	4354.6	3860.6	0.113443	0.886557	0.913485	0.952045
	C	T47D	DMSO	1	168	482.4	1711.56	5706	5706	5223.6	0.0845426	0.915457	0.983564	0.979434
	C	T47D	DMSO	1	168	548.6	1711.56	4760	4760	4211.4	0.115252	0.884748	0.792974	0.783742
	A	T47D	DMSO	3.16	168	519.6	1711.56	5139.6	5139.6	4620	0.101097	0.898903	1.11016	1.1308
	A	T47D	DMSO	3.16	168	483.4	1711.56	4318.8	4318.8	3835.4	0.111929	0.888071	0.921628	0.871265
	B	T47D	DMSO	3.16	168	500	1711.56	5359.4	5359.4	4859.4	0.093294	0.906706	1.14982	1.18256
	B	T47D	DMSO	3.16	168	498.6	1711.56	4790.2	4790.2	4291.6	0.104088	0.895912	1.01547	1.00784
	C	T47D	DMSO	3.16	168	464.8	1711.56	5140.4	5140.4	4675.6	0.090421	0.909579	0.880379	0.888257
	C	T47D	DMSO	3.16	168	535.4	1711.56	6135	6135	5599.6	0.0872698	0.91273	1.05436	1.04684
	A	T47D	DMSO	10	168	467.2	1711.56	5138	5138	4670.8	0.0909303	0.90907	1.12237	1.15129
	A	T47D	DMSO	10	168	487.4	1711.56	5016	5016	4528.6	0.0971691	0.902831	1.0882	1.0723
	B	T47D	DMSO	10	168	493.2	1711.56	4988	4988	4494.8	0.0988773	0.901123	1.06355	1.11414
	B	T47D	DMSO	10	168	494.8	1711.56	4505	4505	4010.2	0.109834	0.890166	0.948883	0.920399
	C	T47D	DMSO	10	168	510	1711.56	5806.6	5806.6	5296.6	0.0878311	0.912169	0.997309	1.01825
	C	T47D	DMSO	10	168	517	1711.56	5544.6	5544.6	5027.6	0.0932439	0.906756	0.946658	0.963028
	A	T47D	DMSO	31.6	168	491	1711.56	2983.2	2983.2	2492.2	0.164588	0.835412	0.598863	0.552299
	A	T47D	DMSO	31.6	168	510.2	1711.56	4113.2	4113.2	3603	0.12404	0.87596	0.865783	0.903894
	B	T47D	DMSO	31.6	168	491.6	1711.56	5782.8	5782.8	5291.2	0.0850107	0.914989	1.25199	1.2913
	B	T47D	DMSO	31.6	168	444.4	1711.56	4976	4976	4531.6	0.0893087	0.910691	1.07226	1.06397
	C	T47D	DMSO	31.6	168	478.6	1711.56	7495.6	7495.6	7017	0.0638508	0.936149	1.32125	1.29687
	C	T47D	DMSO	31.6	168	511.8	1711.56	7670.6	7670.6	7158.8	0.0667223	0.933278	1.34795	1.29465
	A	T47D	Tamoxifen	0.0001	168	472.8	1711.56	4793	4793	4320.2	0.0986439	0.901356	1.03812	1.02754
	A	T47D	Tamoxifen	0.0001	168	512.4	1711.56	5768.4	5768.4	5256	0.0888288	0.911171	1.26299	1.28269
	B	T47D	Tamoxifen	0.0001	168	539.4	1711.56	4680	4680	4140.6	0.115256	0.884744	0.979738	0.991232
	B	T47D	Tamoxifen	0.0001	168	508.4	1711.56	4794	4794	4285.6	0.106049	0.893951	1.01405	1.02887
	C	T47D	Tamoxifen	0.0001	168	515.2	1711.56	6113.2	6113.2	5598	0.0842766	0.915723	1.05406	1.09593
	C	T47D	Tamoxifen	0.0001	168	470	1711.56	5108	5108	4638	0.0920125	0.907987	0.8733	0.876538
	A	T47D	Tamoxifen	0.001	168	462.2	1711.56	5013.8	5013.8	4551.6	0.0921856	0.907814	1.09373	1.0888
	B	T47D	Tamoxifen	0.001	168	440.8	1711.56	5061.8	5061.8	4621	0.0870836	0.912916	1.09341	1.10231
	C	T47D	Tamoxifen	0.001	168	501.4	1711.56	5808.2	5808.2	5306.8	0.0863262	0.913674	0.99923	0.984195
	A	T47D	Tamoxifen	0.00316	168	467.6	1711.56	4865.6	4865.6	4398	0.0961033	0.903897	1.05682	1.02608
	B	T47D	Tamoxifen	0.00316	168	431.8	1711.56	4995.4	4995.4	4563.6	0.0864395	0.91356	1.07983	1.07543
	C	T47D	Tamoxifen	0.00316	168	478.8	1711.56	4955	4955	4476.2	0.0966297	0.90337	0.842834	0.810673
	A	T47D	Tamoxifen	0.01	168	504.2	1711.56	5067.2	5067.2	4563	0.0995027	0.900497	1.09647	1.0932
	B	T47D	Tamoxifen	0.01	168	509.4	1711.56	5550.6	5550.6	5041.2	0.0917739	0.908226	1.19284	1.21693
	C	T47D	Tamoxifen	0.01	168	510.8	1711.56	6846.2	6846.2	6335.4	0.0746107	0.925389	1.19291	1.2108
	A	T47D	Tamoxifen	0.0316	168	449.6	1711.56	4091.8	4091.8	3642.2	0.109878	0.890122	0.875203	0.793173
	B	T47D	Tamoxifen	0.0316	168	469.8	1711.56	4807.8	4807.8	4338	0.0977162	0.902284	1.02645	1.02613
	C	T47D	Tamoxifen	0.0316	168	437	1711.56	4545.6	4545.6	4108.6	0.0961369	0.903863	0.773618	0.765393
	A	T47D	Tamoxifen	0.1	168	485.2	1711.56	4387.2	4387.2	3902	0.110594	0.889406	0.937631	0.910785
	B	T47D	Tamoxifen	0.1	168	428.8	1711.56	4022.8	4022.8	3594	0.106592	0.893408	0.850403	0.795766
	C	T47D	Tamoxifen	0.1	168	534.6	1711.56	4793.6	4793.6	4259	0.111524	0.888476	0.801937	0.790797
	A	T47D	Tamoxifen	0.316	168	466.4	1711.56	4204.8	4204.8	3738.4	0.110921	0.889079	0.898319	0.846421
	B	T47D	Tamoxifen	0.316	168	418.2	1711.56	3755	3755	3336.8	0.111372	0.888628	0.789545	0.733566
	C	T47D	Tamoxifen	0.316	168	446.4	1711.56	3731.2	3731.2	3284.8	0.11964	0.88036	0.618503	0.552076
	A	T47D	Tamoxifen	1	168	520.8	1711.56	3536.4	3536.4	3015.6	0.147268	0.852732	0.724634	0.665705
	B	T47D	Tamoxifen	1	168	487.6	1711.56	3295	3295	2807.4	0.147982	0.852018	0.664279	0.583902
	C	T47D	Tamoxifen	1	168	447.2	1711.56	4191.4	4191.4	3744.2	0.106695	0.893305	0.705004	0.675761
	A	T47D	Tamoxifen	3.16	168	506.2	1711.56	3067.8	3067.8	2561.6	0.165004	0.834996	0.61554	0.475593
	B	T47D	Tamoxifen	3.16	168	464.4	1711.56	2583	2583	2118.6	0.179791	0.820209	0.501297	0.34011
	C	T47D	Tamoxifen	3.16	168	463	1711.56	2738.2	2738.2	2275.2	0.169089	0.830911	0.428403	0.314676
	A	T47D	Tamoxifen	10	168	831.6	1711.56	1749.8	1749.8	918.2	0.475254	0.524746	0.220639	-0.191416
	B	T47D	Tamoxifen	10	168	715.4	1711.56	1587.8	1587.8	872.4	0.450561	0.549439	0.206425	-0.202041
	C	T47D	Tamoxifen	10	168	1131	1711.56	2059.4	2059.4	928.4	0.549189	0.450811	0.174811	-0.132513
	A	T47D	Tamoxifen	31.6	168	1840.4	1711.56	1792.2	1792.2	-48.2	1	0	-0.0115822	-1
	B	T47D	Tamoxifen	31.6	168	1729.4	1711.56	1807.2	1807.2	77.8	0.95695	0.04305	0.0184088	-0.806521
	C	T47D	Tamoxifen	31.6	168	1722	1711.56	1962.8	1962.8	240.8	0.877318	0.122682	0.0453408	-0.544688

## Sheet: 1d
	Figure 1d - DRCs of N2 animals fed E. coli, C. aquatica, or B. subtilis
			No development (%)
			E. coli			C. aquatica			B. subtilis
			replicate 1	replicate 2	replicate 3	replicate 1	replicate 2	replicate 3	replicate 1	replicate 2	replicate 3
	Tamoxifen (µM)	0	0	0	0	0	0	0	0	0	0
		5	not tested	not tested	not tested	not tested	not tested	not tested	45.32	37.931	22.179
		10	not tested	not tested	not tested	not tested	not tested	not tested	60.099	43.103	40.467
		20	not tested	not tested	not tested	not tested	not tested	not tested	96.059	98.707	98.833
		62.5	-0.641026	26.9663	-7.31071	-9.375	10.5943	13.507	100	100	100
		125	8.84615	32.5843	19.3211	60.3125	40.5685	30.4872	100	100	100
		250	29.3269	2.24719	17.2846	83.125	89.1473	72.9378	100	100	100
		500	30.7692	12.3596	26.0574	91.5625	95.6072	89.122	100	100	100

## Sheet: 2b
	Fig. 2b - DRCs of N2 animals fed C. aquatica mutants identified in Fig. 2a
			No development (%)
			E. coli			C. aquatica (wild-type)			C. aquatica tadC-			C. aquatica acrR-			C. aquatica exbD-			C. aquatica hyp.protein-
			replicate 1	replicate 2	replicate 3	replicate 1	replicate 2	replicate 3	replicate 1	replicate 2	replicate 3	replicate 1	replicate 2	replicate 3	replicate 1	replicate 2	replicate 3	replicate 1	replicate 2	replicate 3
	Tamoxifen (µM)	0	-7.24	-7.063	-9.801	-5.025	-3.777	-8.45	-5.732	-5.142	-3.834	-3.762	-4.543	-3.043	-9.005	-7.039	-11.77	-7.588	-3.367	-7.33
		100	-8.056	2.436	38.22	37.29	62.41	31.98	48.1	73.63	78.62	10.42	28.28	36.25	92.21	78.54	44.56	14.14	5.178	-21.83
		180	15.56	11.32	35.84	52.79	82.62	63.27	78.48	90.96	86.16	26.61	49.49	52.41	87.14	90	81.57	14	21.14	16.33
		329	24.62	49.37	54.59	75.91	90.74	78.84	95.07	99.51	93.96	40.53	76.06	74.1	78.01	99.32	100	30.73	64.12	52.33
		444	47.25	70.77	45.51	74.42	98.82	92.18	94.56	100	94.98	68.88	84.2	90.39	87.85	99.77	100	53.03	68.97	70.68
		600	57.01	80.74	53.74	97.91	100	99.39	100	100	99.84	87.52	94.38	98.86	94.41	99.24	98.49	74.25	71.99	72.72

## Sheet: 2d
	Fig. 2d - Accumulation of tamoxifen in C. aquatica mutants identified in Fig. 2a
			C. aquatica (wild-type)			C. aquatica tadC-			C. aquatica acrR-			C. aquatica exbD-			C. aquatica hyp.protein-
			replicate 1	replicate 2	replicate 3	replicate 1	replicate 2	replicate 3	replicate 1	replicate 2	replicate 3	replicate 1	replicate 2	replicate 3	replicate 1	replicate 2	replicate 3
	Tamoxifen (µM)	75	2.92469	2.81269	2.65336	8.52261	10.3722	6.58486	2.39103	8.06002	5.29705	1.13235	2.97129	1.33289	3.4763	1.20401	1.21151
		150	10.6573	7.93542	6.83093	21.5111	29.219	13.8754	4.65898	12.4275	14.2637	3.2617	6.73209	2.63685	6.30306	2.41524	1.60926

## Sheet: 2e
	Fig. 2e - Accumulation of tamoxifen in E. coli, C. aquatica, and B. subtilis
		Tamoxifen accumulation in the indicated bacteria (A. U.)
	tamoxifen (µM)	20			400
	bacteria	E. coli	C. aquatica	B.subtilis	E. coli	C. aquatica	B.subtilis
	replicate 1	63206.3	189304	164153	101871	1.06595e+06	335684
	replicate 2	17240.1	28445.4	124339	5327.7	223659	1773415
	replicate 3	3151.81	16525.6	74441.5	14940.5	86033.4	299010

## Sheet: 2f
	Fig. 2f - Accumulation of tamoxifen in animals fed E. coli, C. aquatica, or B. subtilis
		Tamoxifen accumulation in anmals fed the indicated bacteria (A. U.)
	tamoxifen (µM)	20			400
	bacteria	E. coli	C. aquatica	B.subtilis	E. coli	C. aquatica	B.subtilis
	replicate 1	4212083	3397169	34000770	2813965	20232900	8368754
	replicate 2	511498	2386481	6472418	199864	2104711	8890811
	replicate 3	74978.6	1753711	4987517	467393	2095404	5046160

## Sheet: 3b
	Fig. 3b - DRCs of N2 and ∆dhs-19 animals on E. coli
			No development (%)
			N2			∆dhs-19
			replicate 1	replicate 2	replicate 3	replicate 1	replicate 2	replicate 3
	Tamoxifen (µM)	0	0	0	0	0	0	0
		62.5	-22	-5	5	-11	2	-12
		125	-19	-38	12	31	28	4
		250	5	-4	6	42	54	50
		500	40	54	40	96	96	94
		500	56	53	78	99	99	99

## Sheet: 3e
	Fig. 3e - AUCs from DRCs of N2 fed RNAi against fatty acid biosynthesis genes
		Controls			FA elongation genes											FA desaturation genes						FA + CoA → FA-CoA synthesis genes								FA-CoA → FA + CoA hydrolysis genes
	figure color code
	condition	C. aquatica	E. coli BW25113	E. coli HT115	let-767	hpo-8	art-1	elo-2	elo-3	elo-5	elo-7	elo-6	elo-9	elo-1	elo-4	fat-6	fat-5	fat-3	fat-2	fat-1	fat-4	acs-13	acs-4	acs-15	acs-2	acs-18	acs-17	acs-3	acs-5	T05E7.1	C17C3.3	F25F2.3	C17C3.1	C31H5.6	W03D8.8	K05B2.4	T28F3.5
	AUC	24898	9838	9783	31688	27158	19750	29138	27433	26071	25708	25804	24125	22796	20717	30133	31463	21971	18396	15900	11679	29579	28842	21654	23679	20600	19821	11404	11600	30354	25663	25242	24308	22279	13713	11733	10050
	Std. Error	2714	3610	3121	2601	4051	3905	4333	3020	5815	2149	1566	4015	3144	2949	1035	404.1	4476	3862	6418	4249	3561	1892	4820	2159	7337	6284	2382	2786	2218	4373	5407	2856	7971	5057	5281	2328
	∆AUCs	15087.5	27.5	-27.5	21877.5	17347.5	9939.5	19327.5	17622.5	16260.5	15897.5	15993.5	14314.5	12985.5	10906.5	20322.5	21652.5	12160.5	8585.5	6089.5	1868.5	19768.5	19031.5	11843.5	13868.5	10789.5	10010.5	1593.5	1789.5	20543.5	15852.5	15431.5	14497.5	12468.5	3902.5	1922.5	239.5
	AUCs were calculated using individual DRCs using GraphPad Prism (v9.4)
	Std. Error were generated by the software along the AUC calculations
	∆AUCs were calculated over the mean of AUCs from DRCs of animals fed E. coli BW25113 and E. coli HT115

## Sheet: 3f
	Fig. 3f - AUCs from DRCs of N2 fed RNAi against fatty acid degradation genes
		Controls			Carnitine shuttle						Mitochondrial FA degradation																			Peroxisomal FA degradation
	figure color code
	condition	C. aquatica	E. coli BW25113	E. coli HT115	cpt-2	cpt-3	cpt-5	cpt-6	F41E7.6	T20B3.1	acdh-7	acdh-8	acdh-10	acdh-12	B0272.4	B0303.3	decr-1.2	decr-1.3	ech-4	ech-3	ech-6	ech-7	ech-8	F54C8.1	hacd-1	kat-1	mecr-1	ppt-1	T02G5.7	acox-1.3	acox-1.4	acox-1.5	acox-3	daf-22	dhs-28	F53C11.3	maoc-1
	AUC	37976	31597	30527	34333	26442	31725	31600	31971	26546	29263	32213	31492	31438	25658	25146	29921	32158	26275	25467	27375	30375	35579	32292	27646	26088	30092	31433	34029	31271	29121	32771	29321	23733	30842	29292	24625
	Std. Error	2871	2898	2064	793.3	2743	3816	3113	2433	2764	3711	2653	4834	3922	6097	4287	1743	1888	3050	1532	3929	4331	1529	1809	7663	2974	2133	1912	2799	5847	2673	1754	3063	4054	2381	3420	3601
	∆AUCs	6914	535	-535	3271	-4620	663	538	909	-4516	-1799	1151	430	376	-5404	-5916	-1141	1096	-4787	-5595	-3687	-687	4517	1230	-3416	-4974	-970	371	2967	209	-1941	1709	-1741	-7329	-220	-1770	-6437
	AUCs were calculated using individual DRCs using GraphPad Prism (v9.4)
	Std. Error were generated by the software along the AUC calculations
	∆AUCs were calculated over the mean of AUCs from DRCs of animals fed E. coli BW25113 and E. coli HT115

[truncated: 42 more sheets: 4a, 4b, 5a, 5b, 5c, 5d, 5e, 5f, 5g, 5h, 5i, 5j, 5k, 5l, 5m, 6a, 6b, 6c, 6d, 6e …]
